# Supplementary material for: Myrtle-Functionalized Nanofibers Modulate Vaginal Cell Population Behavior While Counteracting Microbial Proliferation
Source: Plants (Basel). 2022 Jun 15;11(12):1577. doi: 10.3390/plants11121577 (PMC9227804; doi:10.3390/plants11121577)
Supplement: Supplementary file 1 [file plants-11-01577-s001.zip]

Archive with 1 entries (1 files):
- plants-1678802-supplementary.pdf
